# Supplementary material for: Poa magellensis (Poaceae), a new species from Central Apennine (Italy)
Source: PhytoKeys. 2020 Apr 3;144:113–24. doi: 10.3897/phytokeys.144.49971 (PMC7148384; doi:10.3897/phytokeys.144.49971)
Supplement: XML Treatment for Poa magellensis [file phytokeys.144.49971-treatment1.xml]

<!DOCTYPE tp:taxon-treatment
  PUBLIC "-//TaxonX//DTD Taxonomic Treatment Publishing DTD v0 20100105//EN" "tax-treatment-NSO.dtd">
<tp:taxon-treatment xmlns:tp="http://www.plazi.org/taxpub"><tp:treatment-meta><kwd-group><label>Taxon classification</label><kwd><named-content xmlns:xlink="http://www.w3.org/1999/xlink" content-type="kingdom">Plantae</named-content></kwd><kwd><named-content xmlns:xlink="http://www.w3.org/1999/xlink" content-type="order">Poales</named-content></kwd><kwd><named-content xmlns:xlink="http://www.w3.org/1999/xlink" content-type="family">Poaceae</named-content></kwd></kwd-group><mixed-citation publication-type="journal"><person-group><name><surname>Conti</surname><given-names>Fabio</given-names></name><name><surname>Martino</surname><given-names>Luciano Di</given-names></name><name><surname>Bartolucci</surname><given-names>Fabrizio</given-names></name></person-group><article-title><italic><tp:taxon-name><tp:taxon-name-part taxon-name-part-type="genus" reg="Poa">Poa</tp:taxon-name-part> <tp:taxon-name-part taxon-name-part-type="species" reg="magellensis">magellensis</tp:taxon-name-part></tp:taxon-name></italic> (<tp:taxon-name><tp:taxon-name-part taxon-name-part-type="family">Poaceae</tp:taxon-name-part></tp:taxon-name>), a new species from Central Apennine (Italy)</article-title><source>PhytoKeys</source><day>03</day><month>4</month><year>2020</year><volume>144</volume><fpage>113</fpage><lpage>124</lpage><pub-id pub-id-type="doi">10.3897/phytokeys.144.49971</pub-id></mixed-citation></tp:treatment-meta><tp:nomenclature><tp:taxon-name><object-id xmlns:xlink="http://www.w3.org/1999/xlink" content-type="arpha" xlink:type="simple">D5816944-0FB5-5CD9-BCF9-2557FDA5E4D7</object-id>
            <tp:taxon-name-part taxon-name-part-type="genus" reg="Poa">Poa</tp:taxon-name-part>
            <tp:taxon-name-part taxon-name-part-type="species" reg="magellensis">magellensis</tp:taxon-name-part>
            <object-id xmlns:xlink="http://www.w3.org/1999/xlink" content-type="ipni" xlink:type="simple">urn:lsid:ipni.org:names:77208269-1</object-id>
          </tp:taxon-name><tp:taxon-authority>F.Conti &amp; Bartolucci</tp:taxon-authority><tp:taxon-status xmlns:xlink="http://www.w3.org/1999/xlink" xlink:type="simple">sp. nov.</tp:taxon-status><xref ref-type="fig" rid="F1">Figs 1</xref><xref ref-type="fig" rid="F2">, 2</xref><xref ref-type="fig" rid="F3">, 3</xref></tp:nomenclature><tp:treatment-sec sec-type="material" id="SECID0EHOAC"><title>Type.</title><p>Italy. Abruzzo, Fara S. Martino (Chieti), Majella, M. Acquaviva (WGS84 <named-content xmlns:xlink="http://www.w3.org/1999/xlink" content-type="dwc:verbatimCoordinates" xlink:type="simple"><named-content content-type="geo-json" specific-use="{&#34;type&#34;:&#34;Point&#34;,&#34;coordinates&#34;:[14.132194,42.103083]}" id="NCID0EQOAC" xlink:type="simple">42°06'11.1"N, 14°07'55.9"E</named-content></named-content>), 2720 m, pendii rupestri, 30 Jul. 2019, <italic>F. Conti, L. Di Martino &amp; V. Di Cecco s.n.</italic> (holotype: APP 65502; isotype: APP 65501).</p></tp:treatment-sec><tp:treatment-sec sec-type="diagnosis" id="SECID0EXOAC"><title>Diagnosis.</title><p><italic><tp:taxon-name><tp:taxon-name-part taxon-name-part-type="genus" reg="Poa">Poa</tp:taxon-name-part> <tp:taxon-name-part taxon-name-part-type="species" reg="magellensis">magellensis</tp:taxon-name-part></tp:taxon-name></italic> differs from <italic><tp:taxon-name><tp:taxon-name-part taxon-name-part-type="genus" reg="Poa">P.</tp:taxon-name-part> <tp:taxon-name-part taxon-name-part-type="species" reg="ligulata">ligulata</tp:taxon-name-part></tp:taxon-name></italic> by: basal leaves adaxially lightly scabrous or sparsely hairy vs glabrous, longer ligules particularly in the upper leaves (2.5)4–6.9(9) vs. (1.8)2–5(6) mm long, panicles denser with primary branches sub-erect to erect, glumes with broader scarious margin 0.1–0.4(0.5) vs. 0–0.2 mm wide, more acute glumes and lemmas, longer lemmas (2.7)2.9–3.5(3.6) vs. (2.1)2.3–2.9(3) mm long, longer paleas (2.2)2.5–3.1(3.2) vs. 2–2.8(3) mm long, rachilla hairy vs glabrous, calluses usually with a crown of hairs or shortly webbed vs glabrous, longer caryopses 1.7–2.2 vs. 1.4–1.7 mm long.</p></tp:treatment-sec><tp:treatment-sec sec-type="description" id="SECID0ETPAC"><title>Description.</title><p>Perennials; without horizontal or downward tending cataphyllous shoots, densely tufted, bicolour, green and white because of the brightness of large exerted ligules; tillers erect or ascending, intravaginal. <italic>Culms</italic> 20–150 mm tall, 0.25–0.5 mm in diameter, erect to ascending slender, terete, smooth, weakly sulcate, nodes (1)2 exerted, thickened at the base with old leaf-sheaths. <italic>Leaves</italic> green, leaves-sheaths terete, smooth, glabrous, ribbed; collars smooth, glabrous; blades of basal leaves (8)8.6–19.4(20) mm long, 0.8–1.5(1.6) mm wide, linear, usually folded, abaxially rough, margins lightly scabrous, adaxially lightly scabrous or sparsely hairy, prow-tipped, blades strongly graduated or reduced distally, blades of uppermost leaves 3.5–12 mm long, ligules of the basal leaves (4)4.7–10.2(12) mm long, smooth, glabrous, whitish-pearly, lacerate, apices acuminate, decurrent on the sheaths; ligules of the uppermost leaves (2.5)4–6.9(9) mm long. <italic>Panicles</italic> compact, narrowly ellipsoid, (11)11.6–22.4(23) mm long, 5–10(13) mm wide, dense, with 3–7 nodes, rachis with 1–2(–3) branches per node; primary branches sub-erect to erect, sulcate or few-angled, scabrous 0.1–0.3 mm in diameter, longest branches up to 5 mm, with 1–3 spikelets, pedicels 0.1–4 mm. <italic>Spikelets</italic> 3.2–5(5.4) mm long, (1.3)1.4–3.2(3.5) wide, laterally compressed; bulbifery absent, violaceous and green, not pruinose, florets 2–4(5); rachilla hairy to sparsely hairy. <italic>Glumes</italic> subequal (1–)3 veined, not reaching lemma apices, lanceolate, with scarious margin 0.1–0.4(0.5) mm, glabrous, distinctly keeled, keels moderately scabrous in the distal part, apices sharply-acute; lower glumes (2.1)2.2–3.3(3.4) mm long; upper glumes (2.4)2.5–3.6 mm long; calluses with a crown of hairs (0.1–0.3 mm) or shortly webbed; <italic>lemmas</italic> (2.7)2.9–3.5(3.6) mm long, 1–5 weakly veined, lanceolate, violaceous or sometimes green, with scarious margin broader in the distal part, distinctly keeled, keels short villous in proximal part (1–2 mm), scaberulous along distal keel and sparsely in the upper sides, apices acute; paleas (2.2)2.5–3.1(3.2) mm long, scabrous along the keels, between keels glabrous. <italic>Anthers</italic> 1–2 mm long. <italic>Caryopses</italic> 1.7–2.2 mm long.</p><fig id="F1" position="float" orientation="portrait"><object-id xmlns:xlink="http://www.w3.org/1999/xlink" content-type="doi" xlink:type="simple">10.3897/phytokeys.144.49971.figure1</object-id><object-id xmlns:xlink="http://www.w3.org/1999/xlink" content-type="arpha" xlink:type="simple">C8C35D78-9DFD-5D8B-8E09-704250A3E757</object-id><label>Figure 1.</label><caption><p><italic><tp:taxon-name><tp:taxon-name-part taxon-name-part-type="genus" reg="Poa">Poa</tp:taxon-name-part> <tp:taxon-name-part taxon-name-part-type="species" reg="magellensis">magellensis</tp:taxon-name-part></tp:taxon-name></italic> F.Conti &amp; Bartolucci, sp. nov. <bold>A</bold> panicle (Cima delle Murelle, Abruzzo, Italy; photo by F. Conti) <bold>B</bold> tuft bicoloured, green and white because of the brightness of the large exerted ligules (Cima delle Murelle, Abruzzo, Italy; photo by F. Bartolucci) <bold>C</bold> species habitat (Cima delle Murelle, Abruzzo, Italy; photo by F. Conti).</p></caption><graphic xmlns:xlink="http://www.w3.org/1999/xlink" xlink:href="phytokeys-144-113-g001.jpg" position="float" orientation="portrait" xlink:type="simple" id="oo_391356.jpg"><uri content-type="original_file" xlink:type="simple">https://binary.pensoft.net/fig/391356</uri></graphic></fig><fig id="F2" position="float" orientation="portrait"><object-id xmlns:xlink="http://www.w3.org/1999/xlink" content-type="doi" xlink:type="simple">10.3897/phytokeys.144.49971.figure2</object-id><object-id xmlns:xlink="http://www.w3.org/1999/xlink" content-type="arpha" xlink:type="simple">D3284E43-3ACC-53A3-9E7B-4FBA5789E8C8</object-id><label>Figure 2.</label><caption><p><italic><tp:taxon-name><tp:taxon-name-part taxon-name-part-type="genus" reg="Poa">Poa</tp:taxon-name-part> <tp:taxon-name-part taxon-name-part-type="species" reg="magellensis">magellensis</tp:taxon-name-part></tp:taxon-name></italic> F.Conti &amp; Bartolucci, sp. nov. <bold>A</bold> habit <bold>B</bold> spikelet without glumes <bold>C</bold> palea <bold>D</bold> glumes <bold>E</bold> ligules.</p></caption><graphic xmlns:xlink="http://www.w3.org/1999/xlink" xlink:href="phytokeys-144-113-g002.jpg" position="float" orientation="portrait" xlink:type="simple" id="oo_391357.jpg"><uri content-type="original_file" xlink:type="simple">https://binary.pensoft.net/fig/391357</uri></graphic></fig><fig id="F3" position="float" orientation="portrait"><object-id xmlns:xlink="http://www.w3.org/1999/xlink" content-type="doi" xlink:type="simple">10.3897/phytokeys.144.49971.figure3</object-id><object-id xmlns:xlink="http://www.w3.org/1999/xlink" content-type="arpha" xlink:type="simple">2128357B-B3B1-5209-891A-43BC2229AB68</object-id><label>Figure 3.</label><caption><p>Holotype of <italic><tp:taxon-name><tp:taxon-name-part taxon-name-part-type="genus" reg="Poa">Poa</tp:taxon-name-part> <tp:taxon-name-part taxon-name-part-type="species" reg="magellensis">magellensis</tp:taxon-name-part></tp:taxon-name></italic> F.Conti &amp; Bartolucci (APP, reproduced with permission of the Herbarium, Centro Ricerche Floristiche dell’Appennino, Italy).</p></caption><graphic xmlns:xlink="http://www.w3.org/1999/xlink" xlink:href="phytokeys-144-113-g003.jpg" position="float" orientation="portrait" xlink:type="simple" id="oo_391358.jpg"><uri content-type="original_file" xlink:type="simple">https://binary.pensoft.net/fig/391358</uri></graphic></fig></tp:treatment-sec><tp:treatment-sec sec-type="distribution" id="SECID0ECDAE"><title>Distribution and habitat.</title><p><italic><tp:taxon-name><tp:taxon-name-part taxon-name-part-type="genus" reg="Poa">Poa</tp:taxon-name-part> <tp:taxon-name-part taxon-name-part-type="species" reg="magellensis">magellensis</tp:taxon-name-part></tp:taxon-name></italic> is endemic to Majella Mountains (Mt. Amaro, Mt. Focalone, Mt. Acquaviva, between Mt. Focalone and Mt. Acquaviva, Cima delle Murelle) in Central Apennine (Italy). It grows on limestone rocky slopes from 2200 up to 2730 m a.s.l. (Fig. <xref ref-type="fig" rid="F4">4</xref>).</p><fig id="F4" position="float" orientation="portrait"><object-id xmlns:xlink="http://www.w3.org/1999/xlink" content-type="doi" xlink:type="simple">10.3897/phytokeys.144.49971.figure4</object-id><object-id xmlns:xlink="http://www.w3.org/1999/xlink" content-type="arpha" xlink:type="simple">FE1A8720-770F-54A3-8ACD-AA296F92D615</object-id><label>Figure 4.</label><caption><p>Map showing distribution of <italic><tp:taxon-name><tp:taxon-name-part taxon-name-part-type="genus" reg="Poa">Poa</tp:taxon-name-part> <tp:taxon-name-part taxon-name-part-type="species" reg="magellensis">magellensis</tp:taxon-name-part></tp:taxon-name></italic> F.Conti &amp; Bartolucci, sp. nov. in Central Apennine, Abruzzo (Italy).</p></caption><graphic xmlns:xlink="http://www.w3.org/1999/xlink" xlink:href="phytokeys-144-113-g004.jpg" position="float" orientation="portrait" xlink:type="simple" id="oo_391359.jpg"><uri content-type="original_file" xlink:type="simple">https://binary.pensoft.net/fig/391359</uri></graphic></fig></tp:treatment-sec><tp:treatment-sec sec-type="phenology" id="SECID0EPEAE"><title>Phenology.</title><p>Flowering in July, fruiting July to August.</p></tp:treatment-sec><tp:treatment-sec sec-type="Chromosome number" id="SECID0EUEAE"><title>Chromosome number.</title><p>A single population (Majella, Cima delle Murelle) of <italic><tp:taxon-name><tp:taxon-name-part taxon-name-part-type="genus" reg="Poa">P.</tp:taxon-name-part> <tp:taxon-name-part taxon-name-part-type="species" reg="magellensis">magellensis</tp:taxon-name-part></tp:taxon-name></italic> is resulted diploid with 2n = 14 chromosomes (<xref ref-type="bibr" rid="B1">Astuti et al. 2019</xref> under the name <italic><tp:taxon-name><tp:taxon-name-part taxon-name-part-type="genus" reg="Poa">P.</tp:taxon-name-part> <tp:taxon-name-part taxon-name-part-type="species" reg="ligulata">ligulata</tp:taxon-name-part></tp:taxon-name></italic>).</p></tp:treatment-sec><tp:treatment-sec sec-type="conservation status" id="SECID0EUFAE"><title>Conservation status.</title><p>The populations of <italic><tp:taxon-name><tp:taxon-name-part taxon-name-part-type="genus" reg="Poa">P.</tp:taxon-name-part> <tp:taxon-name-part taxon-name-part-type="species" reg="magellenis">magellenis</tp:taxon-name-part></tp:taxon-name></italic> are included in NATURA 2000 network within the Site of Community Interest “IT140203 Majella” in the Majella National Park. The extent of occurrence (EOO) is 6.86 km<sup>2</sup> calculated with minimum convex hull polygon in QGIS and area of occupancy (AOO) is 16 km<sup>2</sup> calculated with a 2×2 km cell fixed grid. The species occurs in only one location (definition according to <xref ref-type="bibr" rid="B11">IUCN 2019</xref>), but the population is not declining, and there are no extreme fluctuations. According to IUCN criterion B (2019) we propose to include <italic><tp:taxon-name><tp:taxon-name-part taxon-name-part-type="genus" reg="Poa">P.</tp:taxon-name-part> <tp:taxon-name-part taxon-name-part-type="species" reg="magellensis">magellensis</tp:taxon-name-part></tp:taxon-name></italic> in the following category: Near Threatened (NT).</p></tp:treatment-sec><tp:treatment-sec sec-type="etymology" id="SECID0EYGAE"><title>Etymology.</title><p>The specific epithet of the new species is derived from the type locality, Magella Mountains (currently Majella Mountains).</p></tp:treatment-sec><tp:treatment-sec sec-type="Taxonomic notes" id="SECID0E4GAE"><title>Taxonomic notes.</title><p>The new species <italic><tp:taxon-name><tp:taxon-name-part taxon-name-part-type="genus" reg="Poa">P.</tp:taxon-name-part> <tp:taxon-name-part taxon-name-part-type="species" reg="magellensis">magellensis</tp:taxon-name-part></tp:taxon-name></italic> is similar to <italic><tp:taxon-name><tp:taxon-name-part taxon-name-part-type="genus" reg="Poa">P.</tp:taxon-name-part> <tp:taxon-name-part taxon-name-part-type="species" reg="ligulata">ligulata</tp:taxon-name-part></tp:taxon-name></italic> but can be distinguished by several characters as shown in Table <xref ref-type="table" rid="T2">2</xref>.</p><table-wrap id="T2" position="float" orientation="portrait"><label>Table 2.</label><caption><p>Comparison of the key features of <italic><tp:taxon-name><tp:taxon-name-part taxon-name-part-type="genus" reg="Poa">Poa</tp:taxon-name-part> <tp:taxon-name-part taxon-name-part-type="species" reg="ligulata">ligulata</tp:taxon-name-part></tp:taxon-name></italic> and <italic><tp:taxon-name><tp:taxon-name-part taxon-name-part-type="genus" reg="Poa">P.</tp:taxon-name-part> <tp:taxon-name-part taxon-name-part-type="species" reg="magellensis">magellensis</tp:taxon-name-part></tp:taxon-name></italic>. Quantitative continuous characters are expressed in mm and are reported as mean ± standard deviation and 10−90 percentiles (extreme values in brackets). For quantitative discrete cardinal characters, 10−90 percentiles are given (extreme values in brackets).</p></caption><table id="TID0E4MAG" rules="all"><tbody><tr><th rowspan="1" colspan="1">Character</th><th rowspan="1" colspan="1">
                    <italic><tp:taxon-name><tp:taxon-name-part taxon-name-part-type="genus" reg="Poa">Poa</tp:taxon-name-part> <tp:taxon-name-part taxon-name-part-type="species" reg="ligulata">ligulata</tp:taxon-name-part></tp:taxon-name></italic>
                  </th><th rowspan="1" colspan="1">
                    <italic><tp:taxon-name><tp:taxon-name-part taxon-name-part-type="genus" reg="Poa">Poa</tp:taxon-name-part> <tp:taxon-name-part taxon-name-part-type="species" reg="magellensis">magellensis</tp:taxon-name-part></tp:taxon-name></italic>
                  </th></tr><tr><td rowspan="1" colspan="1">Leaves</td><td rowspan="1" colspan="1">green or glaucous</td><td rowspan="1" colspan="1">green</td></tr><tr><td rowspan="1" colspan="1">adaxial blade (basal leaf)</td><td rowspan="1" colspan="1">glabrous</td><td rowspan="1" colspan="1">lightly scabrous or sparsely hairy</td></tr><tr><td rowspan="2" colspan="1">blade width (basal leaf)</td><td rowspan="1" colspan="1">(0.9)1–2.5(2.7)</td><td rowspan="1" colspan="1">0.8–1.5(1.6)</td></tr><tr><td rowspan="1" colspan="1">1.53±0.49</td><td rowspan="1" colspan="1">1.07±0.23</td></tr><tr><td rowspan="2" colspan="1">ligule length (upper leaf)</td><td rowspan="1" colspan="1">(1.8)2–5(6)</td><td rowspan="1" colspan="1">(2.5)4–6.9(9)</td></tr><tr><td rowspan="1" colspan="1">3.35±1.13</td><td rowspan="1" colspan="1">5.35±1.44</td></tr><tr><td rowspan="2" colspan="1">panicle width</td><td rowspan="1" colspan="1">(8)8.5–20</td><td rowspan="1" colspan="1">5–10(13)</td></tr><tr><td rowspan="1" colspan="1">13.81±4.22</td><td rowspan="1" colspan="1">7.6±2.13</td></tr><tr><td rowspan="1" colspan="1">number of flowers in each spikelet</td><td rowspan="1" colspan="1">3–6(7)</td><td rowspan="1" colspan="1">2–4(5)</td></tr><tr><td rowspan="2" colspan="1">upper glume length</td><td rowspan="1" colspan="1">2–2.8(3)</td><td rowspan="1" colspan="1">(2.4)2.5–3.6</td></tr><tr><td rowspan="1" colspan="1">2.45±0.25</td><td rowspan="1" colspan="1">3.08±0.3</td></tr><tr><td rowspan="2" colspan="1">scarious margin width of glume</td><td rowspan="1" colspan="1">0–0.2</td><td rowspan="1" colspan="1">0.1–0.4(0.5)</td></tr><tr><td rowspan="1" colspan="1">0.08±0.07</td><td rowspan="1" colspan="1">0.28±0.11</td></tr><tr><td rowspan="1" colspan="1">apex of glume</td><td rowspan="1" colspan="1">acute</td><td rowspan="1" colspan="1">sharply-acute</td></tr><tr><td rowspan="2" colspan="1">lemma length</td><td rowspan="1" colspan="1">(2.1)2.3–2.9(3)</td><td rowspan="1" colspan="1">(2.7)2.9–3.5(3.6)</td></tr><tr><td rowspan="1" colspan="1">2.6±0.23</td><td rowspan="1" colspan="1">3.23±0.24</td></tr><tr><td rowspan="2" colspan="1">palea length</td><td rowspan="1" colspan="1">2–2.8(3)</td><td rowspan="1" colspan="1">(2.2)2.5–3.1(3.2)</td></tr><tr><td rowspan="1" colspan="1">2.37±0.28</td><td rowspan="1" colspan="1">2.87±0.23</td></tr><tr><td rowspan="2" colspan="1">caryopsis length</td><td rowspan="1" colspan="1">1.4–1.7</td><td rowspan="1" colspan="1">1.7–2.2</td></tr><tr><td rowspan="1" colspan="1">1.52±0.12</td><td rowspan="1" colspan="1">1.94±0.16</td></tr><tr><td rowspan="1" colspan="1">hairs on rachilla</td><td rowspan="1" colspan="1">absent</td><td rowspan="1" colspan="1">present</td></tr><tr><td rowspan="1" colspan="1">hairs on callus</td><td rowspan="1" colspan="1">absent</td><td rowspan="1" colspan="1">present</td></tr></tbody></table></table-wrap></tp:treatment-sec><tp:treatment-sec sec-type="material" id="SECID0EGQAE"><title>Additional specimens examined.</title><p><bold><italic><tp:taxon-name><tp:taxon-name-part taxon-name-part-type="genus" reg="Poa">Poa</tp:taxon-name-part> <tp:taxon-name-part taxon-name-part-type="species" reg="magellensis">magellensis</tp:taxon-name-part></tp:taxon-name></italic></bold> F.Conti &amp; Bartolucci (paratypes): Italy. Abruzzo: in pascuis alpinis di M. Amaro, calc., m. 2600, Jul exeunte, <italic>G. Rigo s.n.</italic> [Iter in Aprutio anno 1905] (BP); Majella, sotto l’anfiteatro delle Murelle e il Fusco, verso il Blockhaus, Pennapiedimonte (Chieti), pendii rupestri, 2250–2500 m, 04 Aug. 1991, <italic>F. Conti s.n.</italic> (APP 12455); Majella, dal Blockhaus al Focalone, Caramanico Terme (Pescara), pendii rupestri, 2350 m, 30 Jul. 2009, <italic>F. Conti, L. Gubellini &amp; R. Soldati s.n.</italic> (APP 59356); salendo a Cima delle Murelle in loc. La Carozza, Pennapiedimonte (Chieti), rupi e pendii rupestri, 2300 m, 02 Sep. 2011, <italic>F. Bartolucci &amp; F. Conti s.n.</italic> (APP 59212, 59214); Majella, Cima delle Murelle, Pennapiedimonte (Chieti), pendii rupestri, 2250 m, 17 Jul. 2019, <italic>F. Conti &amp; L. Di Martino s.n.</italic> (APP 65242, 65243, 65244, 65245, 65246, 65247, 65248, 65249, 65250, 65251, 65252, 65254, 65253, 65255). <bold><italic><tp:taxon-name><tp:taxon-name-part taxon-name-part-type="genus" reg="Poa">Poa</tp:taxon-name-part> <tp:taxon-name-part taxon-name-part-type="species" reg="ligulata">ligulata</tp:taxon-name-part></tp:taxon-name></italic></bold> Boiss.: Morocco. c38 km from Chefchaouen, 14 km above Bab Taza on track to Djbel Talamssemtane (<named-content xmlns:xlink="http://www.w3.org/1999/xlink" content-type="dwc:verbatimCoordinates" xlink:type="simple"><named-content content-type="geo-json" specific-use="{&#34;type&#34;:&#34;Point&#34;,&#34;coordinates&#34;:[-5.200000,35.150000]}" id="NCID0ETRAE" xlink:type="simple">35°9'N, 5°12'W</named-content></named-content>), forest of <italic><tp:taxon-name><tp:taxon-name-part taxon-name-part-type="genus" reg="Abies">Abies</tp:taxon-name-part> <tp:taxon-name-part taxon-name-part-type="species" reg="maroccana">maroccana</tp:taxon-name-part></tp:taxon-name></italic> and <italic><tp:taxon-name><tp:taxon-name-part taxon-name-part-type="genus" reg="Cedrus">Cedrus</tp:taxon-name-part> <tp:taxon-name-part taxon-name-part-type="species" reg="atlantica">atlantica</tp:taxon-name-part></tp:taxon-name></italic>, on limestone, 1765–1900 m, 26 Jun. 1992, <italic>Achhal et al. n. 64.2260</italic> [Optima Iter Mediterraneum V] (APP 45892; SALA 144759); Tanger-Tétouan: Bab Taza, pr. Refugio del Jbel Lakraa, 35°8'11,7"N, 5°8'13,6"W, 1693–2000 m, substrato calizo dolomitico, 16 Jun. 2008, <italic>S. Andrés et al. n. AQ2695</italic> (SALA 159115); Spain. Aznattin W. (Macizo de Magina pr. Jaén) 1710 m. riscas, 20 Jun. 1926, <italic>Cuatrecasas s.n.</italic> (BC-70613); Carceles in decliv. NW, rupestr. 1950 m. alt., 17 Jun. 1826, <italic>Cuatrecasas s.n.</italic> (BC-70612); Sierra Tejeda, Málaga, 10 Jun. 1919, <italic>Gros s.n.</italic> (BC-70615); Cadiz: Grazalema, 30 Jun. 1925, <italic>Font i Quer &amp; Gros s.n.</italic> (BC-914825); Baetica: in graminosis l. Cerrecillos del Sabinal dicto, montis Sierra de Gador (Almeria), ad 2000 m alt., 27 May 1921, <italic>Gros n. 108</italic> [Flora Iberica selecta Cent. II] (BC-86523,BC-61436, BC-86524); <italic>ibidem</italic>, <italic>Gros s.n.</italic> (BC-70614); Cerro de la Laguna, Sierra de Cazorla, 1550 m, (J) WG0295, in locis lapidosis cacuminalis, 25 May 1981, <italic>A.M. Hernández s.n.</italic> (BC-641787); Teruel: Palomar de Arroyos, port de Sant Just, entre Escucha i Palomar de Attoyos, UTM 30T 687830 4515699, 1486 m, 02 Jun. 2010, <italic>S. Pyke &amp; M. Aixart s.n.</italic> (BC-904950); Sierra de Javalambre (España, prov. Teruel), 30S XK 74, alt 1850 m, pastizal subnitrófilo de alta montaña, <italic>Festuco-Pojon ligulatae</italic> Rivas Goday &amp; Rivas Martínez, 01 Jun. 1985, <italic>M. Costa et al. n. 13853</italic> (SALA 83393); La Rioja: Turruncún, Sierra de Préjano, Peña Isasa, 30T WM7068, 1450 m, en crestones y pequeñas repisas con suelo esquelético, caracterizando los céspedes xerofiticos del <italic>Festuco-Pojon ligulatae</italic> Rivas Goday &amp; Rivas Martínez 1966, 29 Jun. 1988, <italic>Amich, Fdez. Diez &amp; Sanchez Rodriguez n. 97</italic> [Exsiccata Selecta Flora Ibericae] (SALA 83963, 45290); Villafeliz de Babia (León), 20 May 1983, <italic>J. Andrés &amp; Fllamas s.n.</italic> (SALA 68424); Granada: Sierra Nevada, Puerto de la Ragua, suelos pedregosos, 17 Jul. 1971, <italic>Ladero &amp; E. Valdés s.n.</italic> (SALA 64021); Valporqueto (Espagne, prov León, Cordillera Cantábrica), alt. 1250 m, pâturages pierreux dans la zone subalpine cantabrique, fissures et replats des rochers calcaires, communautés du <italic>Festuco-Pojon ligulatae</italic>, 06 Jul. 1980, <italic>J.M. Losa Quintana n. 11026</italic> (SALA 70101); Segovia: Navares de las Cuevas, Peñacuero, 08 Jun. 1985, <italic>Rico, T. Romero &amp; Sánchez Rodriguez s.n.</italic> (SALA 49384); Pastizales pedregosos en el Cerro de San Cristobal, Grazalema (Cádiz), Jun. 1961, <italic>Borja s.n.</italic> (SALA 1747); Ciudad encantada (Cuenca), 13 May 1977, <italic>Fernández Diez, Rico, Amich &amp; Sánchez s.n.</italic> (SALA 11599); Guadalajara: Saúca, 30T WL 4041, 1150 m, páramo calizo con <italic><tp:taxon-name><tp:taxon-name-part taxon-name-part-type="genus" reg="Genista">Genista</tp:taxon-name-part> <tp:taxon-name-part taxon-name-part-type="species" reg="pumila">pumila</tp:taxon-name-part></tp:taxon-name></italic>, 22 Jun. 1987, <italic>L. Villar &amp; P. Montserrat s.n.</italic> (SALA 125139); Cádiz, Grazalema base del Cerro de San Cristobal, 23 May 1966, <italic>E.F. Galiano s.n.</italic> (SALA 22260); Teruel: nacimiento del rio Tajo, 15 Jun. 1982, <italic>Rico &amp; Sánchez s.n.</italic> (SALA 32128); León: Ponferrada, Peñalba de Santiago, en calizas, 25 Jun. 1984, <italic>S. Castroviejo, J.L. Fernández Alonso, Gonzalo &amp; Valdes s.n.</italic> (SALA 103309); Prado Martín, Penyagolosa prov. Castellón, 1550 m, <italic>Poo-Festucetum hystricis</italic>, 20 Jun. 1980, <italic>I. Soriano s.n.</italic> (SALA 71015); Granada: Sierra Nevada, Barranco de San Juan, en suelos pedregosos, 3200 m, 10 Jul. 1980, <italic>M. Ladero, López-Guadalupe &amp; Molero</italic> (SALA 61347); Castellon: El Toro (L’Alt Palància), la Halmarja, 30S XK82, 1500 m, patizales ralos de Minuartio-Pojon, 18 May 1984, <italic>A. Aguilella n. 15828</italic> (SALA 90109); Segovia: villar de Sobrepeña, Cerro del Valdemuela, 15 May 1983, <italic>T. Romero s.n.</italic> (SALA 40608); Segovia; Sepúlveda, 01 Jun. 1986, <italic>X. Giraldez &amp; T. Romero s.n.</italic> (SALA 41703); Segovia: Prádena, Peña Corva, 02 Jun. 1984, <italic>T. Romero s.n.</italic> (SALA 40607); Burgos: Hontorio de la Cantera, 30T VM 4769, 950 m, frecuente, encinar, calizas de cantera subterraneas, 16 May 2004, <italic>J.L.B. Alonso s.n.</italic> (SALA 124549); Cadiz: Sierra de Grazalema, 12 Jun. 1976, <italic>A.M. Hernandez s.n.</italic> (SALA 31879).</p><sec sec-type="Key to identification of species of Poa sect. Alpinae in Europe (from Edmondson 1980 modified)" id="SECID0EMWAE"><title>Key to identification of species of <tp:taxon-name><tp:taxon-name-part taxon-name-part-type="genus" reg="Poa">Poa</tp:taxon-name-part> <tp:taxon-name-part taxon-name-part-type="infraspecific-rank">sect.</tp:taxon-name-part> <tp:taxon-name-part taxon-name-part-type="section" reg="Alpinae">Alpinae</tp:taxon-name-part></tp:taxon-name> in Europe (from <xref ref-type="bibr" rid="B6">Edmondson 1980</xref> modified)</title><table-wrap content-type="key" position="anchor" orientation="portrait"><table id="TID0E3KAC" rules="all"><tbody><tr><td rowspan="1" colspan="1">1</td><td rowspan="1" colspan="1">Lemma hairy between veins</td><td rowspan="1" colspan="1">
                      <bold>2</bold>
                    </td></tr><tr><td rowspan="1" colspan="1">–</td><td rowspan="1" colspan="1">Lemma glabrous between veins</td><td rowspan="1" colspan="1">
                      <bold>4</bold>
                    </td></tr><tr><td rowspan="1" colspan="1">2</td><td rowspan="1" colspan="1">Culm below the panicle 0.7–1 mm in diameter; leaves 4–10 cm long; lower cauline and basal leaves with a short, ± truncate ligule; panicle ± pyramidal</td><td rowspan="1" colspan="1">
                      <bold><italic><tp:taxon-name><tp:taxon-name-part taxon-name-part-type="genus" reg="Poa">P.</tp:taxon-name-part> <tp:taxon-name-part taxon-name-part-type="species" reg="alpina">alpina</tp:taxon-name-part></tp:taxon-name></italic></bold>
                    </td></tr><tr><td rowspan="1" colspan="1">–</td><td rowspan="1" colspan="1">Culm below the panicle 0.2–0.5 mm in diameter; leaves (1.5)2.5–6 cm long; cauline and basal leaves with an elongate, acute ligule; panicle ± ovoid</td><td rowspan="1" colspan="1">
                      <bold>3</bold>
                    </td></tr><tr><td rowspan="1" colspan="1">3</td><td rowspan="1" colspan="1">Leaves 2–4.5 mm wide, flat to weakly folded</td><td rowspan="1" colspan="1">
                      <bold><italic><tp:taxon-name><tp:taxon-name-part taxon-name-part-type="genus" reg="Poa">P.</tp:taxon-name-part> <tp:taxon-name-part taxon-name-part-type="species" reg="badensis">badensis</tp:taxon-name-part></tp:taxon-name></italic></bold>
                    </td></tr><tr><td rowspan="1" colspan="1">–</td><td rowspan="1" colspan="1">Leaves 1.5–2.5 mm wide, canaliculate to strongly folded</td><td rowspan="1" colspan="1">
                      <bold><italic><tp:taxon-name><tp:taxon-name-part taxon-name-part-type="genus" reg="Poa">P.</tp:taxon-name-part> <tp:taxon-name-part taxon-name-part-type="species" reg="molinerii">molinerii</tp:taxon-name-part></tp:taxon-name></italic></bold>
                    </td></tr><tr><td rowspan="1" colspan="1">4</td><td rowspan="1" colspan="1">Stem (15)20–30(40) cm; panicle 3.5–5 cm, ellipsoid-oblong</td><td rowspan="1" colspan="1">
                      <bold><italic><tp:taxon-name><tp:taxon-name-part taxon-name-part-type="genus" reg="Poa">P.</tp:taxon-name-part> <tp:taxon-name-part taxon-name-part-type="species" reg="media">media</tp:taxon-name-part></tp:taxon-name></italic></bold>
                    </td></tr><tr><td rowspan="1" colspan="1">–</td><td rowspan="1" colspan="1">Stem 3.5–20(30) cm; panicle 1–5 cm, ellipsoid, ovoid to pyramidal</td><td rowspan="1" colspan="1">
                      <bold>5</bold>
                    </td></tr><tr><td rowspan="1" colspan="1">5</td><td rowspan="1" colspan="1">Ligule of the basal leaves 1–2 mm, hyaline</td><td rowspan="1" colspan="1">
                      <bold>6</bold>
                    </td></tr><tr><td rowspan="1" colspan="1">–</td><td rowspan="1" colspan="1">Ligule of the basal leaves 2.5–12 mm, milky white</td><td rowspan="1" colspan="1">
                      <bold>7</bold>
                    </td></tr><tr><td rowspan="1" colspan="1">6</td><td rowspan="1" colspan="1">Lemma callus glabrous</td><td rowspan="1" colspan="1">
                      <bold><italic><tp:taxon-name><tp:taxon-name-part taxon-name-part-type="genus" reg="Poa">P.</tp:taxon-name-part> <tp:taxon-name-part taxon-name-part-type="species" reg="thessala">thessala</tp:taxon-name-part></tp:taxon-name></italic></bold>
                    </td></tr><tr><td rowspan="1" colspan="1">–</td><td rowspan="1" colspan="1">Lemma callus woolly</td><td rowspan="1" colspan="1">
                      <bold><italic><tp:taxon-name><tp:taxon-name-part taxon-name-part-type="genus" reg="Poa">P.</tp:taxon-name-part> <tp:taxon-name-part taxon-name-part-type="species" reg="pumila">pumila</tp:taxon-name-part></tp:taxon-name></italic></bold>
                    </td></tr><tr><td rowspan="1" colspan="1">7</td><td rowspan="1" colspan="1">Leaves green, adaxially lightly scabrous or sparsely hairy, ligule of the upper leaves (2.5)4–6.9(9) mm, panicle narrowly ovoid, glume with scarious margin 0.1–0.4(0.5) mm, glume sharply acute, lemma (2.7)2.9–3.5(3.6) mm, rachilla hairy, callus usually with a crown of hairs or shortly webbed, caryopsis 1.7–2.2 mm</td><td rowspan="1" colspan="1">
                      <bold><italic><tp:taxon-name><tp:taxon-name-part taxon-name-part-type="genus" reg="Poa">P.</tp:taxon-name-part> <tp:taxon-name-part taxon-name-part-type="species" reg="magellensis">magellensis</tp:taxon-name-part></tp:taxon-name></italic></bold>
                    </td></tr><tr><td rowspan="1" colspan="1">–</td><td rowspan="1" colspan="1">Leaves green or glaucous, adaxially glabrous, ligule of the upper leaves (1.8)2–5(6) mm, panicle ovoid to pyramidal, glume without or with scarious margin up to 0.2 mm, glume acute, lemma (2.1)2.3–2.9(3) mm, rachilla glabrous, callus glabrous, caryopsis 1.4–1.7 mm</td><td rowspan="1" colspan="1">
                      <bold><italic><tp:taxon-name><tp:taxon-name-part taxon-name-part-type="genus" reg="Poa">P.</tp:taxon-name-part> <tp:taxon-name-part taxon-name-part-type="species" reg="ligulata">ligulata</tp:taxon-name-part></tp:taxon-name></italic></bold>
                    </td></tr></tbody></table></table-wrap></sec></tp:treatment-sec><ref-list><ref id="B1"><mixed-citation xmlns:xlink="http://www.w3.org/1999/xlink" xlink:type="simple"><person-group><name name-style="western"><surname>Astuti</surname><given-names>G</given-names></name><name name-style="western"><surname>Bartolucci</surname><given-names>F</given-names></name><name name-style="western"><surname>Bernardo</surname><given-names>L</given-names></name><name name-style="western"><surname>Conti</surname><given-names>F</given-names></name><name name-style="western"><surname>Peruzzi</surname><given-names>L</given-names></name></person-group> (<year>2019</year>) <article-title>Chromosome numbers for the Italian flora: 8.</article-title><source>Italian Botanist</source><volume>8</volume>: <fpage>117</fpage>–<lpage>121</lpage>. <ext-link xlink:type="simple" ext-link-type="doi" xlink:href="10.3897/italianbotanist.8.49156">https://doi.org/10.3897/italianbotanist.8.49156</ext-link></mixed-citation></ref><ref id="B11"><mixed-citation xmlns:xlink="http://www.w3.org/1999/xlink" xlink:type="simple"><institution xlink:type="simple">IUCN</institution> (<year>2019</year>) Guidelines for Using the IUCN Red List Categories and Criteria. Version 14. Prepared by the Standards and Petitions Subcommittee, Cambridge. <ext-link xlink:type="simple" ext-link-type="uri" xlink:href="https://www.iucnredlist.org/resources/redlistguidelines">https://www.iucnredlist.org/resources/redlistguidelines</ext-link> [accessed 11 February 2020]</mixed-citation></ref><ref id="B6"><mixed-citation xmlns:xlink="http://www.w3.org/1999/xlink" xlink:type="simple"><person-group><name name-style="western"><surname>Edmondson</surname><given-names>JR</given-names></name></person-group> (<year>1980</year>) <article-title><italic><tp:taxon-name><tp:taxon-name-part taxon-name-part-type="genus">Poa</tp:taxon-name-part></tp:taxon-name></italic> L.</article-title> In: <person-group><name name-style="western"><surname>Tutin</surname><given-names>TG</given-names></name><name name-style="western"><surname>Heywood</surname><given-names>VH</given-names></name><name name-style="western"><surname>Burges</surname><given-names>NA</given-names></name><name name-style="western"><surname>Moore</surname><given-names>DM</given-names></name><name name-style="western"><surname>Valentine</surname><given-names>DH</given-names></name><name name-style="western"><surname>Walters</surname><given-names>SM</given-names></name></person-group> (<role>Eds</role>) <issue-title>Flora Europaea (Vol.</issue-title><source>5). Cambridge University Press, Cambridge</source>, <fpage>159</fpage>–<lpage>167</lpage>.</mixed-citation></ref></ref-list></tp:taxon-treatment>
